# Supplementary material for: Influence of Habitat Alteration on the Molecular Profile of Membrane Lipids of the Coral Junceella fragilis
Source: Biology (Basel). 2026 Apr 10;15(8):602. doi: 10.3390/biology15080602 (PMC13113471; doi:10.3390/biology15080602)
Supplement: Supplementary file 1 [file biology-15-00602-s001.zip]

Archive with 1 entries (1 files):
- biology-4165426-supplementary.pdf
